# Supplementary material for: Genetic diversity and drug sensitivity profile of Mycobacterium tuberculosis among children in Ethiopia
Source: PLoS One. 2023 Jul 28;18(7):e0284363. doi: 10.1371/journal.pone.0284363 (PMC10381036; doi:10.1371/journal.pone.0284363)
Supplement: S1 File — (XLSX) [file pone.0284363.s001.xlsx]

## Sheet: Sheet1
LAB ID	LINEAGE	CBN LIN	KBBN LINAGE	Family(SPOTCLUST)	SMEAR	LPA	DST(SIRE & P)	RD 9	SPOLIGO BINARY CODE		SIT	MTB by CM/AS	NTM SPP	TB BY Xpert	AGE	SEX	HISTORY	PATIENT CLASSIFICATION	DIAGNOSIS	clinical decicion	ADDRESS	REGION
14 S	EA	EA	T3	T1	Pos	SS	SSSSS	pos	nnnnnnnnnnnnonnnnnnnnnonnnnnnnnnoooonnnnnnn		UN				13	M	Treated for TB	NEW	Bacteriologic	TB	ADAMA	Oromia
24 S	EA	EA	T	T1	Neg	SS	SRSSS	pos	nnnnnnnnnnnnnnnnnnnnnnnnnnnnnnnnoooonnnnnnn		53				5	M	No contact	NEW	Clinical	Non TB	YEKATIT 12	AA
25 S	EA	EA	T3-ETH	T3	Neg	SS	SSSSS	pos	nnnnnnnnnoooooooooonnnnnnnnnnnnnoooonnnnnnn		149				10	F	Treated for TB	NEW	Clinical	TB	ADAMA	Oromia
40 S	UN	EAI	CAS1-Delhi	CAS	Pos	SS	SSSSS	pos	nnnoooonnnnnnnnnnnnnnnoooooooooooonnnnnnnnn		26				8	F	No contact	NEW	Bacteriologic	TB	PAULOS	AA
62 S	UN	EAI	CAS1-Delhi	CAS	Pos	SS		pos	nnnoooonnnnnnnnnnnnnnnoooooooooooonnnonnnnn		289				13	M	No contact	NEW	X RAY	TB	ADAMA	Oromia
64 S	EA	EA	T	T1	Neg	SS	SSSSS	pos	nnnnnnnnnnnnnnnnnnnnnnnnnnnnnnnnoooonnnnnnn		53				9	F	No contact	NEW	X RAY	TB	ADAMA	Oromia
65 S	IO	M.Africanum	AFRI	FAM33	Pos	RR		pos	nnnoonoonononoonnnnnnnnnnnoonnonnnnnononnon		UN				12	F	Treated for TB	PREVIOUSELY TREATED	Bacteriologic	TB	ADAMA	Oromia
67 S	EA	EA	LAM	LAM9	Pos	SS	SSSSR	pos	nnnnnnnnnnnnnnnnnnnoooooonnnnnnnoooonnnnnnn		1688				12	F	No contact	NEW	Clinical	TB	GONDAR	AMHARA
68 S	EA	EA	T	T1	Pos	SS	SSSSS	pos	nnnnnnnnnnnnnnnnnnnnnnnnnnnnnnnnoooonnnnnnn		53				13	M	Treated for TB	NEW	Bacteriologic	TB	W/5	AA
85 S	UN	EAI	CAS1-Delhi	CAS	Pos	SS	SSSSS	pos	nnnoooonnnnnnnnnnnnnnnoooooooooooonnnnnnnnn		26				10	F	No contact	NEW	Bacteriologic	TB	ADAMA	Oromia
118 S	EA	EA	T3	T1	Neg	SS	RSSSS	pos	nnnnnnnnnnnnonnnnnnnnonnnnnnnnnnoooonnnnnnn		504				14	M	No contact	NEW	Clinical	Non TB	PAULOS	AA
125 S	UN	EAI	CAS1-Delhi	CAS	Pos	SS	SSSSS	pos	nnnoooonnnnnnnnnnnnnnnoooooooooooonnoonnnnn		25					M	Treated for TB	NEW	Bacteriologic	Non TB	GONDAR	AMHARA
138 S	EA	EA	T3-ETH	T3	Neg	SS	SSSSS	pos	nnnnnnnnnoooooooooonnnnnnnnnnnnnoooonnnnnnn		149				13	M	Treated for TB	NEW	Bacteriologic	TB	GONDAR	AMHARA
179 S	UN	EAI	CAS1-Delhi	CAS	Pos	SS	SSSSS	pos	nnnoooonnnnnnnnnnnnnnnoooooooooooonnoonnnnn		25				13	M	No contact	NEW	X RAY	TB	GONDAR	AMHARA
253 S	EA	EA	T3	T1	Pos	SS	SSSSS	pos	nnnnnnnnnnnnonnnnnnnnnnnnnnnnnnnoooonnnnnnn		37						N/A	N/A	N/A	N/A	ADAMA	Oromia
254 S	IO	M.Africanum	AFRI	FAM36	Neg	SS	SSSSS	pos	nnnooooooooooooooooooooonnnoonnnnnnnnnnnnnn		910				13	M	Treated for TB	NEW	Bacteriologic	TB	ADAMA	Oromia
265 S	UN	EAI	CAS1-Delhi	CAS	Pos	SS	SSSSS	pos	nnnoooonnonnnnnnnnnnnnoooooooooooonnoonnnnn		1314				12	M	No contact	NEW	X RAY	N/A	PETER	AA
269 S	UN	EAI	CAS1-Delhi	CAS	Pos	SS	SSSSS	pos	nnnoooonnnnnnnnnnnnnnnoooooooooooonnnoonnnn		247				10	F	No contact	NEW	X RAY	Non TB	ADAMA	Oromia
278 S	EA	EA	T3	T1	Neg	SS	SSSSS	pos	nnnnnnnnonnnonnnnnnnnonnnnnnnnnnoooonnnnnnn		UN				13	M	No contact	NEW	Bacteriologic	Non TB	AWASSA	SNNP
297 S	EA	EA	T3	T1	Neg	SS	SSSSS	pos	nnnnnnnnnnnnonnnnnnnnnnnnnnnnnnnoooonnnnnnn		37				9	M	No contact	NEW	Bacteriologic	Non TB	LUKAS	Oromia
298 S	EA	EA	T3	T1	Neg	SS	SSSSS	pos	nnnnnnnnnnnnonnnnnnnnnnnnnnnnnnnoooonnnnnnn		37				9	M	No contact	NEW	X RAY	TB	LUKAS	Oromia
302 S	EA	EA	T	T1	Neg	SS	SSSSS	pos	nnnnnnnnnnnnnnnnnnnnnnnnnnnnnnnnoooonnnnnnn		53				10	M	No contact	NEW	Bacteriologic	Non TB	AWASSA	SNNP
303 S	EA	EA	T3-ETH	T3	Pos	SS	SSSSS	pos	nnnnnnnnnoooooooooonnnnnnnnnnnnnoooonnnnnnn		149				14	M	N/A	N/A	N/A	N/A	LUKAS	Oromia
307 S	EA	EA	T	T1	Neg			pos	nnnnnnnnnnnnnnnnnnnnnonnnnnnnnnnoooonnnnnnn		86				12	F	No contact	NEW	Bacteriologic	TB	AWASSA	SNNP
317 S	EA	EA	H1	Haarlem1	Pos	SS	SSSSS	pos	nnnnnnnnnnnnnnnnnnnnnnnnnoooooonoooonnnnnnn		47						N/A	N/A	N/A	N/A	LUKAS	Oromia
331 S	UN	EAI	CAS1-Delhi	CAS	Pos	SS	SSSSS	pos	nnnoooonnnnnnnnnnnnnnnoooooooooooonnnnnnnnn		26				10	M	N/A	N/A	N/A	N/A	LUKAS	Oromia
346 S	EA	EA	T3	T1	Pos	SS	SSSSS	pos	nnnnnnnnnnnnonnnnnnnnnnnnnnnnnnnoooonnnnnnn		37				14	F	N/A	N/A	N/A	N/A	LUKAS	Oromia
369 S					Neg	SS	SSSSS	pos	MISSING						12	M	No contact	NEW	Bacteriologic	Non TB	WONAGO	SNNP
381 S	EA	EA	T3	T1	Pos	SS	SSSSS	pos	nnnnnnnnnnnnonnnnnnnnnnnnnnnnnnnoooonnnnnnn		37				15	M	No contact	NEW	Bacteriologic	TB	WONAGO	SNNP
382 S	EA	EA	T3	T1	Neg	SS	SSSSS	pos	nnnnnnnnnnnnonnnnnnnnnnnnnnnnnnnoooonnnnnnn		37				10	M	Treated for TB	NEW	Bacteriologic	TB	WONAGO	SNNP
383 S	EA	EA	H3-Ural-1	Haarlem1	Neg	SS	SSSSS	pos	nnnnnnnnnnnnnnnnnnnnnnnnnnnnooonoooonnnonnn		817				5	F	Contact TB	NEW	Bacteriologic	TB	WONAGO	SNNP
393 S	IO	EAI	CAS	FAM34	Neg	SS	SSSSS	pos	nnnoooonnonnnonnnnnnnnooooooooooooooooooooo		UN				11	F	N/A	NEW	N/A	N/A	GONDAR	AMHARA
399 S	UN	EAI	CAS1-Delhi	CAS	Pos	SS	SSSSS	pos	nnnoooonnnnnnnnnnnnnnnoooooooooooonnoonnnnn		25				14	F	Treated for TB	PREVIOUSELY TREATED	Bacteriologic	TB	WONDOGENET	SNNP
406 S	UN	EAI	CAS1-Delhi	CAS	Neg	SS	SSSSS	pos	nnnoooonnonnnnnnonnnnnoooooooooooonnnnnnnnn		UN				11	M	No contact	NEW	Bacteriologic	TB	NIFAS SILK	AA
408 S	EA	EA	T3-ETH	T3	Pos	SS	SSSSS	pos	nnnnnnnnnoooooooooonnnnnnnnnnnnnoooonnnnnnn		149				13	F	N/A	NEW	Bacteriologic	Non TB	LUKAS	Oromia
417 S	EA	EA	T3-ETH	T3	Pos	SS	SSSSS	pos	nnnnnnnnnoooooooooonnooonnnnnnnnoooonnnnnnn		UN				10	M	No contact	NEW	Bacteriologic	TB	BISHOFTU	Oromia
424 S	UN	EAI	CAS1-Delhi	CAS	Pos	SS	SSSSS	pos	nnnoooonnnnnnnnnnnnnnnoooooooooooonnoonnnnn		25				14	M	N/A	N/A	N/A	N/A	GONDAR	AMHARA
435 S	EA	EA	T3-ETH	T3	Pos	SS	SSSSS	pos	nnnnnnnnnoooooooooonnnnnnnnnnnnnoooonnnnnnn		149				10	F	No contact	NEW	Clinical	Non TB	WONDOGENET	SNNP
438 S	EA	EA	T	T1	Pos	SS	SSSSS	pos	nnnnnnnnnnnnnnnnnnnnnnnnnnnnnnnnoooonnnnonn		612				12	F	Treated for TB	NEW	Bacteriologic	TB	MOJO	Oromia
458 S	EA	EA	H3-Ural-1	Haarlem3	Neg	SS	SSSSS	pos	nnnnnnnnnnnnnnnnnnnnnnnnnnnnooonoooonnnnnnn		777				7	F	No contact	NEW	Clinical	Non TB	WONAGO	SNNP
79 S					N/A			Faint	N/A			MYCOBACTERIUM SPP			10	M	No contact	NEW	Clinical	Non TB	ADAMA	Oromia
96 S					N/A			Faint	N/A			MYCOBACTERIUM SPP			7	M	No contact	NEW	Clinical	TB	PAULOS	AA
213 S					N/A			Faint	N/A			MYCOBACTERIUM SPP			14	M	No contact	NEW	Clinical	TB	ADAMA	Oromia
394 S					N/A			Faint	N/A			MYCOBACTERIUM SPP			11	M	No contact	NEW	Bacteriologic	Non TB	GONDAR	AMHARA
212 S					N/A			Neg	N/A				M.ASIATICUM		9	M	Treated for TB	NEW	Clinical	TB	ADAMA	Oromia
291 S					N/A			Neg	N/A				M.SIMIAE		13	F	N/A	N/A	N/A	N/A	LUKAS	Oromia
294 S					N/A			Neg	N/A				M.SIMIAE		9	F	No contact	NEW	X RAY	TB	LUKAS	Oromia
392 S					N/A			Neg	N/A				M.ASIATICUM		5	M	No contact	NEW	Bacteriologic	Non TB	GONDAR	AMHARA
228 S					N/A			Neg	N/A					T			UNKNOWN	NEW	Bacteriologic	Non TB	BISHOFTU	Oromia
233 S					N/A			Faint	N/A					T	5	F	UNKNOWN	NEW	Clinical	Non TB	GONDAR	AMHARA
277 S					N/A			Faint	N/A					T	14	F	UNKNOWN	NEW	Bacteriologic	TB	AWASSA	SNNP
375 S					N/A			Faint	N/A					T	12	M	Treated for TB	NEW	Clinical	Non TB	SODDO	SNNP
400 S					N/A			Faint	N/A					T	6	M	No contact	NEW	Clinical	Non TB	WONDOGENET	SNNP
446 S					N/A			Faint	N/A					T	9	F	UNKNOWN	NEW	Clinical	N/A	PETER	AA
